# Supplementary material for: Data management for distributed computational workflows: An iRODS-based setup and its performance
Source: PLoS One. 2026 Jan 12;21(1):e0340757. doi: 10.1371/journal.pone.0340757 (PMC12795369; doi:10.1371/journal.pone.0340757)
Supplement: S1 Dataset — This paper is distributed with data from our speed measurements in csv-table format, packed in a zip file (S1_dataset.zip), as supplementary information. The supplementary data go beyond what has been shown in the figures, with details and further explorative measurements. The general formatting paradigm of the csv tables is as follows:the column separator is a single tabulator sign;the first row contains column headings;the first column contains run ids or experiment descriptors (where average values and sample standard deviations, where calculated, are denoted as “Average” and “Stddev”, respectively);strings are not quoted and do not contain spaces; andall cells but those of the first column and row contain values in MB/s; the decimal sign is a point. The data in the eight files contained in S1_dataset.zip is as follows:(A) Dataset_hayek25_TestA_cf_fig23_icp_LRZ_to_IT4I.csvContains the speed-test results corresponding to the “LRZ to IT4I (with icp)” part of Fig 4 (note: these data/plot values are repeated in Fig 5). The data columns contain measured values for a file size of 5, 100 and 1 000 MB, respectively. Before the file provides the mere aggregated data for the figures (average, sample standard deviation) in the last two rows, it provides the data from all 20 runs (as executed to obtain average and sample standard deviation) in the first 20 data rows.(B) Dataset_hayek25_TestB_cf_fig2_icp_IT4I_to_LRZ.csvIs structurally equal to file A), but contains the data for the opposite transfer direction (IT4I to LRZ), used in Fig 4.(C) Dataset_hayek25_TestC_cf_fig3_B2SAFE_LRZ_to_IT4I.csvContains the speed-test results corresponding to the “LRZ to IT4I (B2SAFE)” part of Fig 5. While the file is structurally similar to file A), note that it contains one more measurement row for a file size of 10 000 MB to verify the maximum speed and speed saturation behavior as described in the main text.(D) Dataset_hayek25_TestD_B2SAFE_IT4I_to_LRZ.csvContains speed-test results correspo [file pone.0340757.s001.zip › Dataset_hayek25_TestA_cf_fig23_icp_LRZ_to_IT4I.csv]

Run-ID	Rates-for-5MB-File_MB/s	Rates-for-100MB-File_MB/s	Rates-for-1GB-File_MB/s
1	4.5	29.1	123.3
2	4.7	44.4	128.2
3	4.5	52.7	113.6
4	4.8	55.6	123.6
5	4.4	59.2	124.7
6	4.6	56.2	98.5
7	4.7	58.1	105.4
8	4.4	57.6	106.4
9	4.5	56.3	116.0
10	4.5	55.9	105.8
11	4.6	55.6	122.5
12	4.6	57.7	113.1
13	4.5	53.1	122.4
14	4.5	57.0	120.7
15	4.8	50.0	115.4
16	4.4	48.4	134.8
17	4.6	53.6	118.2
18	4.5	53.8	114.0
19	4.8	53.9	99.7
20	4.5	56.7	125.9
Average	4.6	53.3	116.6
Stddev	0.1	6.7	9.7
